# Supplementary material for: Two single-point mutations in Ankyrin Repeat one drastically change the threshold temperature of TRPV1
Source: Nat Commun. 2023 May 11;14:2415. doi: 10.1038/s41467-023-38051-1 (PMC10175561; doi:10.1038/s41467-023-38051-1)
Supplement: Supplementary file 4 — Source Data [file 41467_2023_38051_MOESM4_ESM.xlsx]

## Sheet: Fig1b (behavioral analysis)
Fig1b	(cm)
Axolotl	data1	data2	data3	data4
25℃	3.65645	7.98036	28.9084	1.66432
33℃	90.0328	153.539	63.5595	83.4176
Fig1b	(cm)
IR Newt	data1	data2	data3
25℃	4.06766	6.24689	21.561
33℃	4.40091	9.83223	42.0234
36℃	53.4144	51.0807	11.9413
39℃	163.396	144.318	125.282
Fig1b	(cm)
Y Sal	data1	data2	data3
25℃	15.8852	9.1205	49.3356
33℃	30.5537	80.8671	48.5753
36℃	71.2493	93.002	89.8759
Fig1b	(cm)
JC Sal	data1	data2	data3	data4	data5
4℃	0.08	5.209	0	20.701	1.805
17℃	7.836	7.364	7.086	1.105	33.449
20℃	107.807	39.568	24.559	117.837	11.099

## Sheet: Fig2a (Capsaicin)
Fig2a
Rat_TRPV1				EC50 = 0.56±0.05 µM
	I/Imax
Capsaicin (µM)	cell-1	cell-2	cell-3	cell-4
0.02	0.00696517	0.00467161	0.0127202	0.00271003
0.2	0.10398	0.101127	0.0763209	0.0982385
1	0.71194	0.97197	0.728963	0.780827
2	1	0.973894	1	1
4	0.98806	1	0.999511	0.966125
Fig2a						Fig2a
Axolotl_TRPV1				EC50 = 53.17±7.85 µM		JC Sal _TRPV1				EC50 = 35.73±2.41 µM
	I/Imax						I/Imax
Capsaicin (µM)	cell-1	cell-2	cell-3	cell-4		Capsaicin (µM)	cell-1	cell-2	cell-3	cell-4
1	0.00613811	0.00198708	0.00156372	0.00254094		1	0.000921999	0.000667854	0.00206978	0.00144404
10	0.0199488	0.00579566	0.00656763	0		10	0.0108796	0.0160285	0.0133057	0.0184116
20	0.306905	0.0564663	0.0329945	0.038961		20	0.104001	0.142253	0.128622	0.0689531
50	0.833248	0.338135	0.58233	0.261434		50	0.77411	0.809884	0.734772	0.458123
100	0.919693	0.862229	0.866145	0.600791		100	1	1	1	0.788448
200	1	1	1	1		200	0.977503	0.990427	0.97605	1
Fig2a						Fig2a
IR Newt _TRPV1				EC50 = 43.53±2.09 µM		Y Sal _TRPV1				EC50 = 38.34±2.41 µM
	I/Imax						I/Imax
Capsaicin (µM)	cell-1	cell-2	cell-3	cell-4		Capsaicin (µM)	cell-1	cell-2	cell-3	cell-4
1	-0.00151688	0	-0.00297619	0.0139373		1	0.129556	0.0064467	0.138948	0.00119868
10	0.0102389	0.00768322	0.0565476	0.087108		10	0.0739375	0.0521209	0.11513	0.0167815
20	0.0875995	0.0638298	0.122024	0.139373		20	0.189016	-0.0181122	0.288841	0.145939
50	0.817975	0.574468	0.494048	0.550523		50	0.644789	0.726796	0.823943	0.806113
100	0.926052	0.903073	0.9375	1		100	1	1	1	1
200	1	1	1	0.989547		200	0.934291	0.878607	0.972481	0.949655
Rat_TRPV1_R114Q/K140L				EC50 = 0.86±0.14 µM		Axolotl_TRPV1_Q128R/L154K				EC50 = 52.42±12.96 µM
	I/Imax						I/Imax
Capsaicin (µM)	cell-1	cell-2	cell-3	cell-4		Capsaicin (µM)	cell-1	cell-2	cell-3	cell-4
0.02	0.001776	0.005425	0.011167	0.004773		1	0.004082	0	0.01487
0.2	0.046773	0.059313	0.022892	0.015215		10	0.061224	0.00613	0.01487
1	0.559503	0.748644	0.439978	0.841885		20	0.289796	0	0.159851
2.5	0.830669	1	0.85148	1		50	0.771429	0.21414	0.505576
5	1	0.925136	1	0.65185		100	1	0.762975	0.750929
						200	0.64898	1	1

## Sheet: Fig2b (Acid)
Fig2b
Rat_TRPV1
	I/Imax			EC50 = pH5.52±0.040
pH	cell-1	cell-2	cell-3	cell-4
7	0.0351978	0.0385047	0.0188927	0.0428571
6.5	0.0769441	0.109346	0.0291262	0.101128
6	0.130423	0.219626	0.0721595	0.190977
5.5	0.401637	0.634766	0.31619	0.632707
5	0.846112	1	0.832065	1
4.5	1	0.993271	1	0.991353
4	0.932606	0.826729	0.90921	0.968797
Fig2b						Fig2b
Axolotl_TRPV1				EC50 = pH6.12±0.040		JC Sal _TRPV1				EC50 = pH6.43±0.093
	I/Imax						I/Imax
pH	cell-1	cell-2	cell-3	cell-4		pH	cell-1	cell-2	cell-3	cell-4
7	0.0719178	0.0403509	0.0170455	0.0482234		7	0.0778663	0.125136	0.0340314	0.0305085
6.5	0.516096	0.315351	0.199929	0.408629		6.5	0.672594	0.737242	0.558901	0.455162
6	0.666781	0.478947	0.570312	0.615905		6	0.880748	0.923453	0.827225	0.735901
5.5	0.733904	0.526754	0.883523	0.846024		5.5	1	0.999186	1	1
5	0.841781	0.567105	0.95348	0.967851		5	0.883507	1	0.975785	0.98829
4.5	1	0.982456	1	1		4.5	0.715205	0.840934	0.87849	0.845609
4	0.990411	1	0.912287	0.906937		4	0.561006	0.668024	0.992583	0.750693
Fig2b						Fig2b
IR Newt _TRPV1				EC50 = pH6.48±0.066		Y Sal _TRPV1				EC50 = pH5.95±0.079
	I/Imax						I/Imax
pH	cell-1	cell-2	cell-3	cell-4		pH	cell-1	cell-2	cell-3	cell-4
7	0.0188435	-0.0612382	0.0461019	0.0505476		7	0.01234	0.0281407	0.0339879	0.0261646
6.5	0.529466	0.781292	0.717016	0.758635		6.5	0.195612	0.156784	0.176737	0.168475
6	0.745428	0.840511	0.839205	0.959983		6	0.371572	0.319095	0.378399	0.339502
5.5	0.845557	0.978466	0.923538	1		5.5	0.673675	0.702513	0.799094	0.793874
5	0.924811	0.966353	0.9494	0.983151		5	0.936472	1	1	1
4.5	1	0.862046	1	0.889217		4.5	1	0.966834	0.97281	0.885769
4	0.872899	1	0.967391	0.731255		4	0.523766	0.671859	0.507553	0.469049

## Sheet: Fig3b-e (Temp(wild type)
Fig3b
I(40℃)/I(capsaicin)	cell-1	cell-2	cell-3	cell-4	cell-5	cell-6	cell-7	cell-8
Axolotl_TRPV1	1.68186	0.7338	1.24218	1.61955	1.23829	1.29557	1.24622	1.2953
IR Newt_TRPV1	2.54916	2.42076	1.37472	1.64413	2.18218	1.62178	1.6721	1.81741
JC Sal_TRPV1	1.25906	1.27282	1.2315	1.13247	1.25902	1.32698	1.99518	1.41724
Y Sal_TRPV1	0.812443	1.32889	0.822159	0.822399	0.331717	0.429697	0.3125	0.761545
Rat_TRPV1	0.248254	0.789809	0.271754	0.114413	0.30245	0.506815	0.311137	0.287293
Fig3b
Itemp(40℃)/Icapsaicin(50 mM for salamander, 5 mM for rat)			average±sem
Axolotl_TRPV1			1.29±0.10
IR Newt_TRPV1			1.91±0.15
JC Sal_TRPV1			0.70±0.12
Y Sal_TRPV1			1.36±0.095
Rat_TRPV1			0.35±0.073
Fig3c	(℃)
Temperature threshold (℃)	cell-1	cell-2	cell-3	cell-4	cell-5	cell-6	cell-7	cell-8	cell-9	cell-10	cell-11	cell-12	cell-13	cell-14	cell-15	cell-16	cell-17	cell-18	cell-19	cell-20	cell-21	cell-22	cell-23	cell-24
Axolotl_TRPV1	30.9514	31.8781	31.8781	30.4901	30.4901	32.8104	33.7485	31.414	29.1148	30.9514	29.6634	25.5075	29.1148	26.94	28.6591	30.9514	32.8104	31.8781	31.1363	31.8781	32.5301	31.7851	31.7851	31.3214
IR Newt_TRPV1	32.3435	32.3435	30.0303	28.6591	29.5719	31.8781	30.9514	31.414	29.1148	30.0303	31.5067	29.5719	32.0641	31.5067	28.7502	30.4901	33.9368	32.8104	33.7485	33.6544	34.1253	33.7485	31.1363	34.2197
JC Sal_TRPV1	29.1148	28.6591	26.8501	27.7519	26.8501	28.6591	25.9537	26.4012	26.7602	28.3864	28.6591	27.5711	30.3981	31.5067	30.0303	29.5719	26.4012	27.3003	28.6591	25.5075	26.4012	26.4012	27.3003	27.7519
Y Sal_TRPV1	33.7485	32.8104	35.1664	32.8104	35.642	35.642	37.0775	35.1664	31.0438	30.9514	33.9368	35.0715	33.7485	34.5977	36.119	34.6923	30.9514	33.1849	31.7851	34.5031	34.3141	36.0235	34.2197	35.3565
Fig3c	(℃)
Temperature threshold (℃)	average±sem
Axolotl_TRPV1	30.91±0.34
IR Newt_TRPV1	31.57±0.36
JC Sal_TRPV1	27.87±0.31
Y Sal_TRPV1	34.11±0.35
Fig3d
Q10	cell-1	cell-2	cell-3	cell-4	cell-5	cell-6	cell-7	cell-8	cell-9	cell-10	cell-11	cell-12	cell-13	cell-14	cell-15	cell-16	cell-17	cell-18	cell-19	cell-20	cell-21	cell-22	cell-23	cell-24
Axolotl_TRPV1	132.231	297.436	321.501	41.1937	274.225	153.65	19.5611	133.073	345.576	1741.76	260.339	266.08	720.59	57.9173	1622.46	600.144	424.436	164.179	92.2756	156.26	237.11	36.2517	178.034	60.9489
IR Newt_TRPV1	41.9328	41.1765	18.1152	9.04854	86.7744	41.9172	79.267	110.367	188.308	189.945	214.379	74.9186	22.4754	207.936	70.2745	182.876	14.6107	41.5452	43.8733	32.3712	25.6834	24.9539	67.879	23.7155
JC Sal_TRPV1	24.9757	76.3555	55.4237	102.052	22.4035	74.6652	74.8481	26.8737	244.526	781.252	31.2325	115.777	120.491	7437.21	298.595	52.8553	282.615	70.0144	58.672	124.481	27.3503	10.0941	18.7321	32.5381
Y Sal_TRPV1	33.0639	179.23	112.723	55.9323	35.4181	216.828	14.3766	93.8324	47.2987	16.769	103.446	228.103	102.375	217.596	80.2825	226.467	11.6589	213.814	31.6593	496.693	841.033	223.777	273.676	355.874
Fig3d
Q10	average±sem
Axolotl_TRPV1	347.38±91.00
IR Newt_TRPV1	423.50±306.74
JC Sal_TRPV1	77.26±13.79
Y Sal_TRPV1	175.50±38.08
Fig3e	(℃)
T50%forTRPV1(℃)	cell-1	cell-2	cell-3	cell-4	cell-5	cell-6	cell-7	cell-8	cell-9	cell-10	cell-11	cell-12	cell-13	cell-14	cell-15	cell-16	cell-17	cell-18	cell-19	cell-20	cell-21	cell-22	cell-23	cell-24
Axolotl_TRPV1	35.08	36.55	35.59	34.48	35.83	37.61	38.22	36.47	35.15	36.73	35.09	34.8	35.63	34.36	36.39	37.48	37.14	35.97	34.83	35.1	36.15	34.47	33.98	35
IR Newt_TRPV1	38.62	39.53	34.69	33.15	36.67	39.64	37.89	37.29	40.8	38.04	37.35	34.01	38.73	36.92	34.28	35.66	38.76	37.54	38.97	38.97	39.01	38.27	36.91	37.88
JC Sal_TRPV1	35.29	34.52	34.32	32.28	31.08	32.72	31.64	32.45	33.4	34.59	36.25	34.46	33.77	35.2	35.32	34.87	34.91	34.35	34.44	35.49	36.25	36.46	36.95	37.52
Y Sal_TRPV1	38.7	41.3	39.81	36.7	40.1	39.16	40.41	39.15	36.52	36.18	39.35	39.67	40.55	40.57	41.04	40.03	36.45	38.55	36.42	40.78	39.81	39.83	39.37	39.62
Fig3e	(℃)
T50%forTRPV1(℃)	average±sem
Axolotl_TRPV1	35.75±0.23
IR Newt_TRPV1	37.48±0.39
JC Sal_TRPV1	34.52±0.34
Y Sal_TRPV1	39.17±0.32

## Sheet: Fig4-8 (Temp(chimera&mutations)
	Temperature threshold (℃)	cell-1	cell-2	cell-3	cell-4	cell-5	cell-6
Fig4d	axTRPV1	31.2425	28.3856	36.0698	33.6749	31.6709	27.7952
Fig4d	ARAC1	28.2769	40.0176	26.5101	27.7971	31.6486	28.8905
Fig4d	RAAC1	41.538	40.0176	44.1433	39.225	42.9002
Fig4d	rTRPV1	44.2788	36.2224	41.5663	41.1896
Fig6c	axolotl TRPV1 WT	30.3842	32.5173	32.668	32.0286
Fig6c	axTRPV1_Q128R/L154K	36.0608	37.4976	42.0831	37.0649	40.9515
Fig6c	rat TRPV1 WT	41.5073	48.3674	45.6974	42.4055	37.9068
Fig6c	rat TRPV1_R114Q/K140L	33.3114	35.6045	33.8662	32.6041	32.4652
Fig8c	axTRPV1_Q128R	34.6923	36.5975	38.042	35.642	36.5975	37.559
Fig8c	axTRPV1_Q128R/E164A	31.8781	34.6923	33.7485	34.6923	30.0303	33.2787
Fig8c	axTRPV1_L154K	35.642	35.1664	36.5975	35.642	37.559	37.0775
Fig8c	axTRPV1_L154K/E164A	34.8818	31.7851	32.8104	32.7169	34.6923	34.5977
	Temperature threshold (℃)	average±sem
Fig4d	axTRPV1	31.4731	±1.28
Fig4d	ARAC1	30.5235	±2.02
Fig4d	RAAC1	41.5648	±0.9
Fig4d	rTRPV1	40.8143	±1.68
Fig6c	axolotl TRPV1 WT	31.8995	±0.52
Fig6c	axTRPV1_Q128R/L154K	38.7316	±1.17
Fig6c	rat TRPV1 WT	43.1769	±1.80
Fig6c	rat TRPV1_R114Q/K140L	33.5703	±0.57
Fig8c	axTRPV1_Q128R	36.5217	±0.50
Fig8c	axTRPV1_Q128R/E164A	33.0534	±0.74
Fig8c	axTRPV1_L154K	36.2807	±0.38
Fig8c	axTRPV1_L154K/E164A	33.5807	±0.53
	Itemp(38℃)/Icapsaicin(5 µM)	cell-1	cell-2	cell-3	cell-4	cell-5
Fig4c	rTRPV1	-0.05088	0.090219	-0.01751	-0.02798	0.02228
Fig4c	ARAC1	1.22772	1.77287	2.04679	1.55303	1.7247
Fig4c	ARAC2	-0.01819	-0.01053	0.090262	0.016276	0.021813
Fig4c	ARAC3	0.039162	0.126257	0.006276	0.036663	0.028619
Fig4c	ARAC4	0.285579	0.212638	0.119207	0.112522	0.058614
Fig4c	ARAC5	0.00699	0.075725	0.053749	-0.01227	0.129825
Fig5b	rTRPV1	0.002285	0.011189	0.094474	0	-0.02452
Fig5b	NT1	0.013756	0.04652	0.06252	0.18588	0.124275
Fig5b	NT2	0.011407	0.042991	0.070557	0.139969	0.186916
Fig5b	NT3	0.020819	0.112839	0.022536	0.005757	0.012472
Fig5b	NT4	0.002999	-0.04339	0.468586	0.084197	-0.03973
Fig5b	NT5	0.540806	0.466802	0.387723	0.8167	0.301628
Fig5c	NT6	0.737782	0.47722	0.650251	0.57585	0.36
Fig5c	NT6(137^140Rat)	0.387665	0.383829	0.650216	1.0941	0.407856
Fig5c	NT6_Q128R	-0.00545	0.228381	0.218484	0.261487	0.10084
Fig5d	NT7	1.50648	1.40491	0.700235	1.48291	1.30151
Fig5d	NT7_R151Q	0.738475	0.556465	0.777731	1.04374	0.797697
Fig5d	NT7_E160S	1.41057	0.888268	1.18863	1.33661	1.04313
Fig5d	NT7_L154K	0.017382	0.171608	0.113939	0.106729	0.018331
	Itemp(38℃)/Icapsaicin(5 µM)	average±sem
Fig4c	rTRPV1	0.0032258	±0.03
Fig4c	ARAC1	1.66502	±0.14
Fig4c	ARAC2	0.0199262	±0.02
Fig4c	ARAC3	0.0473954	±0.02
Fig4c	ARAC4	0.157712	±0.04
Fig4c	ARAC5	0.0508038	±0.03
Fig5b	rTRPV1	0.0166856	±0.02
Fig5b	NT1	0.0865902	±0.04
Fig5b	NT2	0.090368	±0.03
Fig5b	NT3	0.0348846	±0.02
Fig5b	NT4	0.0945324	±0.10
Fig5b	NT5	0.502732	±0.09
Fig5c	NT6	0.560221	±0.07
Fig5c	NT6(137^140Rat)	0.584732	±0.16
Fig5c	NT6_Q128R	0.160748	±0.05
Fig5d	NT7	1.27921	±0.15
Fig5d	NT7_R151Q	0.782823	±0.08
Fig5d	NT7_E160S	1.17344	±0.1
Fig5d	NT7_L154K	0.0855978	±0.03
	Itemp(40℃)/Icapsaicin(5 µM)	cell-1	cell-2	cell-3	cell-4	cell-5
Fig6a	rTRPV1	0.158604	0.174342	0.01391	0.308694	0.277536
Fig6a	R114Q	0.125047	0.315146	0.859546	0.329684	0.501565
Fig6a	K140L	0.47952	0.983211	1.04701	0.204281	0.866607
Fig6a	R114Q/L154K	0.784094	0.954922	0.8663	1.29962	1.01219
	Itemp(40℃)/Icapsaicin(5 µM)	average±sem
Fig6a	rTRPV1	0.186617	±0.05
Fig6a	R114Q	0.426198	±0.12
Fig6a	K140L	0.716126	±0.16
Fig6a	R114Q/L154K	0.983425	±0.09
	Itemp(40℃)/Icapsaicin(50 µM)	cell-1	cell-2	cell-3	cell-4	cell-5	cell-6
Fig6b	axTRPV1	1.20509	1.22791	1.57677	2.37654	1.7554	1.48645
Fig6b	Q128R	1.35338	1.9927	4.44051	2.95652	1.07432	2.03989
Fig6b	L154K	0.69421	1.88112	1.37724	0.667506	0.414915	0.675021
Fig6b	Q128R/L154K	0.430067	0.04717	0.095481	0.066212	-0.02361	0.304878
Fig7a	IR Newt WT	1.55711	1.55232	1.40263	1.48961	3.46999
Fig7a	IR Newt Mutation	0.125759	0.402128	0.202743	0.372083	0.556688
Fig7b	Y Sal WT	0.550572	0.275576	0.368817	0.175067	0.415844
Fig7b	Y Sal Mutation	0.047126	0.089216	0.082391	0.091876	0.095249
Fig7c	JC Sal WT	0.239452	0.255285	0.287243	0.427916	0.37412
Fig7c	JC Sal Mutation	0.092961	0.11839	0.150127	0.071654	0.112266
Fig8b	Q128R/L154K	0.281262	-0.00162	-0.05553	0.051783	0.017283	0.082766
Fig8b	Q128R/L154K/D113A	-0.03198	0.039847	0.039847	0.081054	0.043918	0.014263
Fig8b	Q128R/L154K/D120A	0.16684	0.045802	0.037988	-0.02342	0.061892	0.02264
Fig8b	Q128R/L154K/E164A	1.10904	1.06991	0.262671	0.820786	0.096544	0.529981
Fig8b	Q128R/L154K/D166A	0.010417	0.007756	0.048748	0.005133	0.046973	0.066761
	Itemp(40℃)/Icapsaicin(50 µM)	average±sem
Fig6b	axTRPV1	1.60469	±0.18
Fig6b	Q128R	2.30955	±0.5
Fig6b	L154K	0.951668	±0.23
Fig6b	Q128R/L154K	0.153366	±0.07
Fig7a	Y Sal WT	0.357175	±0.07
Fig7a	Y Sal Mutation	0.0811716	±0.01
Fig7b	JC Sal WT	0.316803	±0.04
Fig7b	JC Sal Mutation	0.10908	±0.01
Fig7c	IR Newt WT	1.89433	±0.39
Fig7c	IR Newt Mutation	0.33188	±0.08
Fig8b	Q128R/L154K	0.0626573	±0.05
Fig8b	Q128R/L154K/D113A	0.0311582	±0.02
Fig8b	Q128R/L154K/D120A	0.051957	±0.03
Fig8b	Q128R/L154K/E164A	0.648157	±0.17
Fig8b	Q128R/L154K/D166A	0.0309647	±0.01

## Sheet: Fig9b (Temp(Q128-mutation))
Fig9b
Temperature threshold (℃)	cell-1	cell-2	cell-3	cell-4	cell-5	cell-6	cell-7	cell-8	cell-9	cell-10	cell-11	cell-12	cell-13	cell-14	cell-15	cell-16
WT	31.414	30.0303	31.414	33.7485	31.878	30.4901	31.414	30.4901	33.2787	33.7485	31.8781	31.8781	30.9514	30.9514	32.8104	31.8781
Q128A	31.8781	30.4901	30.4901	32.3435	31.414	29.5719	32.8104	33.7485	34.2197	34.6923	31.414	30.9514	30.0303	31.414	31.8781	32.8104
Q128G	30.9514	30.0303	32.8104	27.3003	30.0303	25.5075	30.4901	28.6591	30.0303	30.9514	29.5719	30.0303	31.414	32.3435	30.4901	30.4901
Q128P	28.6591	27.7519	30.9514	29.5719	27.7519	29.5719	25.9537	26.4012	27.3003	28.2048	29.1148	29.1148	31.414	30.9514	31.414	29.1148
Q128M	33.2787	33.7485	32.3435	34.2197	31.414	30.4901	30.9514	32.8104	32.8104	31.8781	34.2197	35.642	33.7485	35.642	37.0775	34.2197
Q128R	35.642	36.119	35.642	35.642	38.042	38.042	32.8104	33.7485	34.6923	36.5975	33.7485	39.5	37.0775	35.5467	38.5265	38.4295
Q128K	34.6923	38.042	35.1664	35.642	35.1664	35.642	33.7485	33.7485	33.7485	33.2787	32.8104	36.119	36.0235	35.642	36.119	36.5975
Q128D	24.6191	23.7359	25.5075	25.5075	24.6191	25.0626	24.1768	24.6191	25.5075	25.9537	25.9537	25.775	26.222	26.1325	26.0431	26.4909
Q128E	23.2963	23.2963	24.6191	24.6191	24.6191	25.5075	25.0626	26.8501	25.0626	25.5075	27.7519	25.1515	27.7519	26.0431	25.2404	26.0431
Q128W	31.6923	31.8781	33.7485	33.2787	34.2197	35.642	35.1664	31.3214	32.5301	30.9514	34.2197	33.3725	34.1253	30.4901	34.9766	33.0912
Q128Y	31.414	31.414	30.9514	30.0303	28.6591	33.2787	36.119	33.4664	34.2197	33.2787	33.3725	29.5719	30.9514	30.6745	35.1664	32.1572
Q128F	31.414	28.2048	33.2787	31.414	31.3214	31.8781	31.8781	31.414	33.7485	30.4901	33.2787	31.971	32.2503	30.4901	30.6745	32.2503
Q128S	30.0303	28.6591	28.6591	27.3003	29.1148	28.2048	34.2197	35.0715	35.1664	35.1664	34.2197	33.2787	31.414	31.8781	32.8104	33.3725
Q128T	28.6591	28.2048	26.4012	27.7519	30.0303	29.1148	33.5604	33.2787	32.6235	33.2787	32.8104	31.414	30.306	29.1148	32.3435	31.1363
Q128H	30.9514	28.2048	30.0303	31.5067	27.7519	27.7519	35.642	34.6923	32.2503	33.2787	31.414	31.414	31.5067	33.0912	30.0303	31.5067
Fig9b
Temperature threshold (℃)	average±sem		ΔΔG
WT	31.7658	±0.28	0
Q128A	31.8848	±0.37	-0.12968
Q128G	30.0688	±0.44	0.0824686
Q128P	28.9526	±0.42	-1.00835
Q128M	33.4059	±0.45	-0.808861
Q128R	36.2379	±0.48	-0.697607
Q128K	35.1367	±0.35	-0.26746
Q128D	25.3704	±0.20	1.14192
Q128E	25.4014	±0.32	0.660815
Q128W	33.169	±0.39	0.567933
Q128Y	32.1703	±0.52	0.0104818
Q128F	31.6223	±0.33	-0.187877
Q128S	31.7854	±0.69	0.340012
Q128T	30.6268	±0.56	0.50386
Q128H	31.3139	±0.57	0.0963314

## Sheet: Fig9c (Temp(Q154-mutation))
Fig9c
Temperature threshold (℃)	cell-1	cell-2	cell-3	cell-4	cell-5	cell-6	cell-7	cell-8	cell-9	cell-10	cell-11	cell-12	cell-13	cell-14	cell-15	cell-16
WT	30.0303	30.9514	31.878	30.0303	31.878	31.414	31.8781	31.8781	31.414	33.7485	32.8104	31.414	28.6591	31.414	32.3435	31.8781
L154A	34.2197	33.7485	32.3435	34.2197	35.1664	31.878	36.5975	35.642	35.642	34.6923	36.119	33.7485	34.2197	34.6923	35.1664	33.2787
L154M	34.6923	31.878	34.6923	33.2787	34.6923	35.642	34.2197	33.7485	34.6923	34.2197	33.2787	33.2787	30.9514	33.7485	33.2787	32.8104
L154R	35.642	34.2197	35.1664	36.5975	37.559	35.642	34.6923	34.6923	33.7485	35.1664	37.0775	38.042	34.6923	37.559	37.0775	39.0125
L154K	37.559	38.5265	35.642	37.559	39.5	37.559	34.6923	35.642	35.1664	36.5975	36.119	34.6923	37.6555	36.119	36.5975	37.8486
L154D	31.878	32.1572	33.7485	32.5301	35.642	34.4085	34.6923	36.119	34.6923	34.2197	34.2197	36.0235	33.7485	31.8781	32.3435	36.2146
L154E	33.7485	33.2787	32.8104	33.7485	32.8104	34.2197	34.6923	31.414	34.2197	34.6923	35.642	36.5975	34.2197	34.6923	35.2614	35.4516
L154Y	30.9514	33.7485	36.119	31.8781	31.8781	32.3435	34.6923	34.6923	35.1664	35.642	35.1664	32.3435	36.119	37.559	33.2787	33.1849
L154F	32.3435	32.3435	30.9514	32.8104	36.119	32.8104	36.4059	35.642	34.6923	36.119	34.2197	34.2197	33.3725	36.7893	34.1253	35.928
L154W	30.4901	30.9514	30.0303	28.2048	27.7519	28.2048	31.8781	32.4368	31.414	34.2197	30.9514	30.0303	31.5995	29.0236	30.5823	29.6634
L154N	37.0775	33.7485	35.1664	36.119	34.6923	39.0125	40.4796	38.5265	39.7932	39.0125	39.5	38.5265	39.5	39.2073	40.4796	39.0125
L154V	31.8781	31.414	31.6923	30.4901	32.9975	30.9514	32.8104	33.1849	32.6235	34.031	32.5301	31.2288	32.4368	30.3981	34.9766	28.9324
L154I	27.7519	27.3003	30.9514	29.5719	27.7519	27.3003	30.0303	29.1148	26.4012	30.0303	29.2061	31.8781	30.9514	30.3981	30.0303	30.0303
Fig9c
Temperature threshold (℃)	average±sem		ΔΔG
WT	31.4762	±0.30	0
L154A	34.4609	±0.32	0.00867409
L154M	33.6939	±0.29	0.0849686
L154R	36.0367	±0.39	-1.03852
L154K	36.7172	±0.35	-1.531
L154D	34.0322	±0.38	0.0414719
L154E	34.2187	±0.32	0.0857886
L154Y	34.0477	±0.47	-0.270466
L154F	34.3057	±0.44	-0.310783
L154W	30.4645	±0.42	1.84095
L154N	38.1159	±0.53	-0.612591
L154V	32.036	±0.37	0.777766
L154I	29.2936	±0.39	2.00584

## Sheet: Fig10 (thermal shift)
Fig10
Tm(℃)	Data1	Data2	Data3	Data4	Data5	Data6	Data7	Data8
WT(rTRPV1_ARD)	32.07	32.04	31.99	32.07	31.98	32.05	32.04	31.99
rTRPV1_ARD_R114Q	30.19	30.13	30.1	30.22	30.22	30.15	30.16	30.15
rTRPV1_ARD_K140L	28.21	27.73	28.01	27.89	28.02	28.16	28.01	28.29
Fig10
Tm(℃)	average	±sem
WT(rTRPV1_ARD)	32.0287	±0.01
rTRPV1_ARD_R114Q	30.165	±0.01
rTRPV1_ARD_K140L	28.04	±0.06
